# Supplementary material for: Charge storage mechanisms of a π–d conjugated polymer for advanced alkali-ion battery anodes
Source: Chem Sci. 2022 Jun 29;13(27):8161–70. doi: 10.1039/d2sc03127b (PMC9278342; doi:10.1039/d2sc03127b)
Supplement: SC-013-D2SC03127B-s001 [file SC-013-D2SC03127B-s001.cif]

# BTANi cryst-ha optimized by PBE-D3paw600 at fixed paw900 volume
data_nolabel
_cell_length_a     7.65660696
_cell_length_b     7.46523001
_cell_length_c     5.33531597
_cell_angle_alpha  90
_cell_angle_beta   90
_cell_angle_gamma  90
_cell_formula_units_Z  2
_symmetry_space_group_name_H-M  'Pnnmx'
loop_
_symmetry_equiv_pos_as_xyz
'x,y,z'
'x,-y,-z'
'-x+1/2,-y+1/2,z+1/2'
'-x+1/2,y+1/2,-z+1/2'
'-x,-y,-z'
'-x,y,z'
'x+1/2,y+1/2,-z+1/2'
'x+1/2,-y+1/2,z+1/2'
loop_
_atom_site_type_symbol
_atom_site_fract_x
_atom_site_fract_y
_atom_site_fract_z
  Ni    .00000000   .00000000   .00000000
  N     .17979658  -.08014388  -.20171795
  N     .17979658   .08014388   .20171795
  H     .16772563  -.14639368  -.36811672
  H     .16772563   .14639368   .36811672
  C     .34236402  -.04910063  -.12020919
  C     .34236402   .04910063   .12020919
  C     .50000000  -.09814734  -.23455574
  C     .50000000   .09814734   .23455574
  H     .50000000  -.16946129  -.41276074
  H     .50000000   .16946129   .41276074
  C     .65763598  -.04910063  -.12020919
  C     .65763598   .04910063   .12020919
  N     .82020342  -.08014388  -.20171795
  N     .82020342   .08014388   .20171795
  H     .83227437  -.14639368  -.36811672
  H     .83227437   .14639368   .36811672
