# Supplementary material for: Charge storage mechanisms of a π–d conjugated polymer for advanced alkali-ion battery anodes
Source: Chem Sci. 2022 Jun 29;13(27):8161–70. doi: 10.1039/d2sc03127b (PMC9278342; doi:10.1039/d2sc03127b)
Supplement: SC-013-D2SC03127B-s002 [file SC-013-D2SC03127B-s002.cif]

# BTANi cryst-hb optimized by PBE-D3paw600 at fixed paw900 volume
data_nolabel
_cell_length_a     7.65050337
_cell_length_b     7.42345804
_cell_length_c     5.40326982
_cell_angle_alpha  90
_cell_angle_beta   90
_cell_angle_gamma  90
_cell_formula_units_Z  2
_symmetry_space_group_name_H-M  'Pbamx'
loop_
_symmetry_equiv_pos_as_xyz
'x,y,z'
'x,-y,-z'
'-x,-y+1/2,z+1/2'
'-x,y+1/2,-z+1/2'
'-x,-y,-z'
'-x,y,z'
'x,y+1/2,-z+1/2'
'x,-y+1/2,z+1/2'
loop_
_atom_site_type_symbol
_atom_site_fract_x
_atom_site_fract_y
_atom_site_fract_z
  Ni    .00000000   .00000000   .00000000
  N     .17963481  -.08782895  -.19316497
  N     .17963481   .08782895   .19316497
  H     .16658403  -.15944719  -.35385100
  H     .16658403   .15944719   .35385100
  C     .34256984  -.05058822  -.11740807
  C     .34256984   .05058822   .11740807
  C     .50000000  -.09819507  -.23188319
  C     .50000000   .09819507   .23188319
  H     .50000000  -.17168946  -.40599906
  H     .50000000   .17168946   .40599906
  C     .65743016  -.05058822  -.11740807
  C     .65743016   .05058822   .11740807
  N     .82036519  -.08782895  -.19316497
  N     .82036519   .08782895   .19316497
  H     .83341597  -.15944719  -.35385100
  H     .83341597   .15944719   .35385100
