# Supplementary material for: Charge storage mechanisms of a π–d conjugated polymer for advanced alkali-ion battery anodes
Source: Chem Sci. 2022 Jun 29;13(27):8161–70. doi: 10.1039/d2sc03127b (PMC9278342; doi:10.1039/d2sc03127b)
Supplement: SC-013-D2SC03127B-s003 [file SC-013-D2SC03127B-s003.cif]

# BTANi cryst-hc optimized by PBE-D3paw600 at fixed paw900 volume
data_nolabel
_cell_length_a     7.65130810
_cell_length_b     7.42934443
_cell_length_c     6.46993631
_cell_angle_alpha  90
_cell_angle_beta  126.15731270
_cell_angle_gamma  90
_cell_formula_units_Z  2
_symmetry_space_group_name_H-M  'P21/n'
loop_
_symmetry_equiv_pos_as_xyz
'x,y,z'
'-x+1/2,y+1/2,-z+1/2'
'-x,-y,-z'
'x+1/2,-y+1/2,z+1/2'
loop_
_atom_site_type_symbol
_atom_site_fract_x
_atom_site_fract_y
_atom_site_fract_z
  Ni    .00000000   .00000000   .00000000
  N     .08050181  -.08956391  -.19879620
  N     .28462006   .07588874   .20941759
  H    -.01696230  -.15347062  -.37120964
  H     .35523082   .14817473   .37529690
  C     .28224413  -.05246709  -.12060150
  C     .40565338   .04439740   .12653833
  C     .37849705  -.09460002  -.24327363
  C     .62150295   .09460002   .24327363
  H     .28811163  -.16385848  -.42663579
  H     .71188837   .16385848   .42663579
  C     .59434662  -.04439740  -.12653833
  C     .71775587   .05246709   .12060150
  N     .71537994  -.07588874  -.20941759
  N     .91949819   .08956391   .19879620
  H     .64476918  -.14817473  -.37529690
  H    1.01696230   .15347062   .37120964
