# Supplementary material for: Charge storage mechanisms of a π–d conjugated polymer for advanced alkali-ion battery anodes
Source: Chem Sci. 2022 Jun 29;13(27):8161–70. doi: 10.1039/d2sc03127b (PMC9278342; doi:10.1039/d2sc03127b)
Supplement: SC-013-D2SC03127B-s004 [file SC-013-D2SC03127B-s004.cif]

# BTANi cryst-ho optimized by PBE-D3paw600
data_nolabel
_cell_length_a     7.65208324
_cell_length_b     7.45904850
_cell_length_c    10.40794315
_cell_angle_alpha  90
_cell_angle_beta   90
_cell_angle_gamma  90
_cell_formula_units_Z  4
_symmetry_space_group_name_H-M  'Special'
loop_
_symmetry_equiv_pos_as_xyz
'x,y,z'
'-x,-y,-z'
'x+1/4,-y+1/2,z+1/4'
'x+1/2,y,z+1/2'
'x+3/4,-y+1/2,z+3/4'
'-x+3/4,y+1/2,-z+3/4'
'-x+1/2,-y,-z+1/2'
'-x+1/4,y+1/2,-z+1/4'
loop_
_atom_site_type_symbol
_atom_site_fract_x
_atom_site_fract_y
_atom_site_fract_z
  Ni    .00000000   .00000000   .00000000
  N     .17979091  -.08805877  -.10032091
  N     .18007030   .07617555   .10489414
  H     .16846103  -.15107518  -.18710928
  H     .16790338   .14782477   .18829478
  C     .34247088  -.05182861  -.06071903
  C     .34249205   .04460852   .06336463
  C     .49999745  -.09444765  -.12209489
  C     .50000255   .09444765   .12209489
  H     .50120050  -.16383318  -.21396126
  H     .49879950   .16383318   .21396126
  C     .65750795  -.04460852  -.06336463
  C     .65752912   .05182861   .06071903
  N     .81992970  -.07617555  -.10489414
  N     .82020909   .08805877   .10032091
  H     .83209662  -.14782477  -.18829478
  H     .83153897   .15107518   .18710928
