# Supplementary material for: Charge storage mechanisms of a π–d conjugated polymer for advanced alkali-ion battery anodes
Source: Chem Sci. 2022 Jun 29;13(27):8161–70. doi: 10.1039/d2sc03127b (PMC9278342; doi:10.1039/d2sc03127b)
Supplement: SC-013-D2SC03127B-s005 [file SC-013-D2SC03127B-s005.cif]

# BTANi crystKK-h optimized by PBE-D3paw600 at paw900 cell
data_nolabel
_cell_length_a     7.81798868
_cell_length_b     9.08086802
_cell_length_c     6.88915913
_cell_angle_alpha  83.63929320
_cell_angle_beta  124.90860138
_cell_angle_gamma  94.66146001
_cell_formula_units_Z  2
_symmetry_space_group_name_H-M  'P-1'
loop_
_atom_site_type_symbol
_atom_site_fract_x
_atom_site_fract_y
_atom_site_fract_z
  Ni    0           0           0        
  N     .07277584  -.04941319  -.20357152
  N     .28500414   .06055663   .19595886
  H    -.02654471  -.04719201  -.38410826
  H     .36521261   .05754498   .37685427
  C     .28019582  -.02076616  -.11975416
  C     .40417819   .01940171   .11882999
  C     .37638286  -.03263247  -.23976161
  C     .62361714   .03263247   .23976161
  H     .28270613  -.06987595  -.41971775
  H     .71729387   .06987595   .41971775
  C     .59582181  -.01940171  -.11882999
  C     .71980418   .02076616   .11975416
  N     .71499586  -.06055663  -.19595886
  N     .92722416   .04941319   .20357152
  H     .63478739  -.05754498  -.37685427
  H    1.02654471   .04719201   .38410826
  Ni    .50000000   .50000000   .50000000
  N     .73369890   .37990287   .63035801
  N     .61883319   .61693776   .35900736
  H     .73745282   .26814973   .67624702
  H     .60101197   .72956615   .32400777
  C     .86784553   .42817790   .56254631
  C     .81308658   .56863591   .42765800
  C    1.05135130   .35854710   .62801162
  C     .94864870   .64145290   .37198838
  H    1.08576479   .24721797   .72004533
  H     .91423521   .75278203   .27995467
  C    1.18691342   .43136409   .57234200
  C    1.13215447   .57182210   .43745369
  N    1.38116681   .38306224   .64099264
  N    1.26630110   .62009713   .36964199
  H    1.39898803   .27043385   .67599223
  H    1.26254718   .73185027   .32375298
  K     .50123770   .32753491   .12067212
  K    1.05137208   .32110406   .13265617
  K     .49876230   .67246509   .87932788
  K     .94862792   .67889594   .86734383
