# Supplementary material for: Charge storage mechanisms of a π–d conjugated polymer for advanced alkali-ion battery anodes
Source: Chem Sci. 2022 Jun 29;13(27):8161–70. doi: 10.1039/d2sc03127b (PMC9278342; doi:10.1039/d2sc03127b)
Supplement: SC-013-D2SC03127B-s006 [file SC-013-D2SC03127B-s006.cif]

# BTANi crystKK-hc optimized by PBE-D3paw600 at fixed paw900 volume
data_nolabel
_cell_length_a     7.80496266
_cell_length_b    10.78718748
_cell_length_c     6.18729649
_cell_angle_alpha  90
_cell_angle_beta  119.70268880
_cell_angle_gamma  90
_cell_formula_units_Z  2
_symmetry_space_group_name_H-M  'P21/n'
loop_
_atom_site_type_symbol
_atom_site_fract_x
_atom_site_fract_y
_atom_site_fract_z
  Ni    .00000000   .00000000   .00000000
  N     .10286212  -.06506486  -.19529857
  N     .25896341   .06597219   .20481933
  H     .02089063  -.07393835  -.38501275
  H     .32084559   .04684742   .39150365
  C     .29538563  -.02592468  -.11880666
  C     .38728849   .03723416   .11312121
  C     .40835341  -.06076300  -.23009146
  C     .59164659   .06076300   .23009146
  H     .33415439  -.11633008  -.39971479
  H     .66584561   .11633008   .39971479
  C     .61271151  -.03723416  -.11312121
  C     .70461437   .02592468   .11880666
  N     .74103659  -.06597219  -.20481933
  N     .89713788   .06506486   .19529857
  H     .67915441  -.04684742  -.39150365
  H     .97910937   .07393835   .38501275
  K    -.09997075  -.28615678  -.23908750
  K     .09997075   .28615678   .23908750
