# Supplementary material for: Charge storage mechanisms of a π–d conjugated polymer for advanced alkali-ion battery anodes
Source: Chem Sci. 2022 Jun 29;13(27):8161–70. doi: 10.1039/d2sc03127b (PMC9278342; doi:10.1039/d2sc03127b)
Supplement: SC-013-D2SC03127B-s007 [file SC-013-D2SC03127B-s007.cif]

# BTANi crystKK-ho optimized by PBE-D3paw600 at paw900 orhorhombic cell
data_nolabel
_cell_length_a     7.80898771
_cell_length_b     9.04529033
_cell_length_c    11.30744522
_cell_angle_alpha  90
_cell_angle_beta   90
_cell_angle_gamma  90
_cell_formula_units_Z  4
_symmetry_space_group_name_H-M  'Special'
loop_
_symmetry_equiv_pos_as_xyz
'x,y,z'
'-x,-y,-z'
'x+1/2,y,z+1/2'
'-x+1/2,-y,-z+1/2'
loop_
_atom_site_type_symbol
_atom_site_fract_x
_atom_site_fract_y
_atom_site_fract_z
  Ni    .00000000   .00000000   .00000000
  N     .17984910  -.05277555  -.10379677
  N     .18067219   .06061057   .10108573
  H     .17107044  -.05518233  -.19383524
  H     .17040710   .06286367   .19123916
  C     .34241179  -.02199157  -.06097830
  C     .34239354   .01904418   .06079656
  C     .50019521  -.03183537  -.12220677
  C     .49980479   .03183537   .12220677
  H     .50064246  -.06918851  -.21433589
  H     .49935754   .06918851   .21433589
  C     .65760646  -.01904418  -.06079656
  C     .65758821   .02199157   .06097830
  N     .81932781  -.06061057  -.10108573
  N     .82015090   .05277555   .10379677
  H     .82959290  -.06286367  -.19123916
  H     .82892956   .05518233   .19383524
  Ni    .25000000   .50000000   .25000000
  N     .42927708   .38066221   .30762221
  N     .42883720   .61387749   .18264040
  H     .41979313   .26949496   .32432360
  H     .41878148   .72631170   .17298371
  C     .59297036   .42730526   .27507551
  C     .59312339   .56592326   .21419947
  C     .75000352   .36045832   .30721164
  C     .74999648   .63954168   .19278836
  H     .74819599   .25022748   .34761865
  H     .75180401   .74977252   .15238135
  C     .90687661   .43407674   .28580053
  C     .90702964   .57269474   .22492449
  N    1.07116280   .38612251   .31735960
  N    1.07072292   .61933779   .19237779
  H    1.08121852   .27368830   .32701629
  H    1.08020687   .73050504   .17567640
  K     .44149857   .32248276   .04950599
  K     .96835769   .32115499   .05853655
