# Supplementary material for: Charge storage mechanisms of a π–d conjugated polymer for advanced alkali-ion battery anodes
Source: Chem Sci. 2022 Jun 29;13(27):8161–70. doi: 10.1039/d2sc03127b (PMC9278342; doi:10.1039/d2sc03127b)
Supplement: SC-013-D2SC03127B-s008 [file SC-013-D2SC03127B-s008.cif]

# BTANi crystKK-s optimized by PBE-D3paw600 at orthorhombic cell with fixed paw900 volume
data_nolabel
_cell_length_a      7.82143344
_cell_length_b     10.01242333
_cell_length_c     10.18132078
_cell_angle_alpha   90
_cell_angle_beta    90
_cell_angle_gamma   90
_cell_formula_units_Z  4
_symmetry_space_group_name_H-M  'P1121/n'
loop_
_atom_site_type_symbol
_atom_site_fract_x
_atom_site_fract_y
_atom_site_fract_z
  Ni    .12733419   .34994209   .21421781
  N     .30778257   .28620377   .10826299
  N     .30540065   .40940347   .32473097
  H     .29969230   .20581539   .04613745
  H     .29430550   .48715213   .38909983
  C     .46994370   .30503013   .16210963
  C     .46970589   .38832366   .27563174
  C     .62682213   .25631291   .11245891
  C     .62677387   .43560067   .32675330
  H     .62524889   .18588690   .03009435
  H     .62707177   .50260684   .41149354
  C     .78333724   .30711579   .15981229
  C     .78397811   .39329298   .27185375
  N     .94622394   .28377129   .10892277
  N     .94796403   .41887870   .31718284
  H     .95213622   .20138889   .04951324
  H     .95815782   .49286778   .38556885
  K     .37488024   .12517083   .37871709
  K     .88169549   .12277356   .35803215
