# Supplementary material for: Charge storage mechanisms of a π–d conjugated polymer for advanced alkali-ion battery anodes
Source: Chem Sci. 2022 Jun 29;13(27):8161–70. doi: 10.1039/d2sc03127b (PMC9278342; doi:10.1039/d2sc03127b)
Supplement: SC-013-D2SC03127B-s009 [file SC-013-D2SC03127B-s009.cif]

# BTANi crystKK-wa optimized by PBE-D3paw600 at fixed paw900 volume
data_nolabel
_cell_length_a     7.84464887
_cell_length_b    10.39779301
_cell_length_c     5.25464370
_cell_angle_alpha  90
_cell_angle_beta   90
_cell_angle_gamma  90
_cell_formula_units_Z  2
_symmetry_space_group_name_H-M  'Immm'
loop_
_atom_site_type_symbol
_atom_site_fract_x
_atom_site_fract_y
_atom_site_fract_z
  Ni    .00000000   .00000000   .00000000
  N     .17935120  -.11895921   .00000000
  N     .17935120   .11895921   .00000000
  H     .16842943  -.21639792   .00000000
  H     .16842943   .21639792   .00000000
  C     .34352490  -.06885315   .00000000
  C     .34352490   .06885315   .00000000
  C     .50000000  -.13638310   .00000000
  C     .50000000   .13638310   .00000000
  H     .50000000  -.24147944   .00000000
  H     .50000000   .24147944   .00000000
  C     .65647510  -.06885315   .00000000
  C     .65647510   .06885315   .00000000
  N     .82064880  -.11895921   .00000000
  N     .82064880   .11895921   .00000000
  H     .83157057  -.21639792   .00000000
  H     .83157057   .21639792   .00000000
  K     .23596814   .00000000   .50000000
  K     .76403186   .00000000   .50000000
