# Supplementary material for: Charge storage mechanisms of a π–d conjugated polymer for advanced alkali-ion battery anodes
Source: Chem Sci. 2022 Jun 29;13(27):8161–70. doi: 10.1039/d2sc03127b (PMC9278342; doi:10.1039/d2sc03127b)
Supplement: SC-013-D2SC03127B-s010 [file SC-013-D2SC03127B-s010.cif]

# BTANi crystLiLi-h optimized by PBE-D3paw600 at paw900 cell
data_nolabel
_cell_length_a     7.77775034
_cell_length_b     7.36151184
_cell_length_c     6.79371450
_cell_angle_alpha  83.35777863
_cell_angle_beta  126.49391264
_cell_angle_gamma  99.80855833
_cell_formula_units_Z  2
_symmetry_space_group_name_H-M  'P-1'
loop_
_atom_site_type_symbol
_atom_site_fract_x
_atom_site_fract_y
_atom_site_fract_z
  Ni    0           0           0        
  N     .06022900  -.09234820  -.19935322
  N     .29624231   .09854175   .19607792
  H    -.04638959  -.08878876  -.38646176
  H     .38196854   .10234695   .38276408
  C     .27462587  -.04163632  -.11732990
  C     .41028357   .04124709   .11682191
  C     .36474154  -.07636516  -.23575269
  C     .63525846   .07636516   .23575269
  H     .26085582  -.14113750  -.41463275
  H     .73914418   .14113750   .41463275
  C     .58971643  -.04124709  -.11682191
  C     .72537413   .04163632   .11732990
  N     .70375769  -.09854175  -.19607792
  N     .93977100   .09234820   .19935322
  H     .61803146  -.10234695  -.38276408
  H    1.04638959   .08878876   .38646176
  Ni    .50000000   .50000000   .50000000
  N     .77426453   .40915665   .71093471
  N     .58757455   .59373361   .29516366
  H     .76505796   .27221886   .76214364
  H     .55365423   .72280649   .21812505
  C     .88773502   .44158041   .60326076
  C     .79987351   .56346083   .39851195
  C    1.08268042   .37539885   .69814520
  C     .91731958   .62460115   .30185480
  H    1.12817333   .26380235   .83593404
  H     .87182667   .73619765   .16406596
  C    1.20012649   .43653917   .60148805
  C    1.11226498   .55841959   .39673924
  N    1.41242545   .40626639   .70483634
  N    1.22573547   .59084335   .28906529
  H    1.44634577   .27719351   .78187495
  H    1.23494204   .72778114   .23785636
  Li    .40574973   .36344954   .11391052
  Li   1.04020469   .34122425   .12820894
  Li    .59425027   .63655046   .88608948
  Li    .95979531   .65877575   .87179106
