# Supplementary material for: Charge storage mechanisms of a π–d conjugated polymer for advanced alkali-ion battery anodes
Source: Chem Sci. 2022 Jun 29;13(27):8161–70. doi: 10.1039/d2sc03127b (PMC9278342; doi:10.1039/d2sc03127b)
Supplement: SC-013-D2SC03127B-s011 [file SC-013-D2SC03127B-s011.cif]

# BTANi crystLiLi-hc optimized by PBE-D3paw600 at fixed paw900 volume
data_nolabel
_cell_length_a     7.77036189
_cell_length_b     7.88736769
_cell_length_c     6.39803159
_cell_angle_alpha  90
_cell_angle_beta  127.31548233
_cell_angle_gamma  90
_cell_formula_units_Z  2
_symmetry_space_group_name_H-M  'P21/n'
loop_
_atom_site_type_symbol
_atom_site_fract_x
_atom_site_fract_y
_atom_site_fract_z
  Ni    .00000000   .00000000   .00000000
  N     .08248853  -.10636336  -.19247645
  N     .29000619   .07453874   .22480652
  H    -.02049697  -.12065045  -.39299266
  H     .37848018   .06285360   .42488340
  C     .28591012  -.05029681  -.11437867
  C     .40841139   .03943704   .12748015
  C     .37793750  -.08853517  -.24171956
  C     .62206250   .08853517   .24171956
  H     .28618499  -.16483819  -.42063648
  H     .71381501   .16483819   .42063648
  C     .59158861  -.03943704  -.12748015
  C     .71408988   .05029681   .11437867
  N     .70999381  -.07453874  -.22480652
  N     .91751147   .10636336   .19247645
  H     .62151982  -.06285360  -.42488340
  H    1.02049697   .12065045   .39299266
  Li   -.18404018  -.28297108  -.29305328
  Li    .18404018   .28297108   .29305328
