# Supplementary material for: Charge storage mechanisms of a π–d conjugated polymer for advanced alkali-ion battery anodes
Source: Chem Sci. 2022 Jun 29;13(27):8161–70. doi: 10.1039/d2sc03127b (PMC9278342; doi:10.1039/d2sc03127b)
Supplement: SC-013-D2SC03127B-s012 [file SC-013-D2SC03127B-s012.cif]

# BTANi crystLiLi-ho optimized by PBE-D3paw600 at paw900 orhorhombic cell
data_nolabel
_cell_length_a     7.75476624
_cell_length_b     7.12696572
_cell_length_c    11.12702256
_cell_angle_alpha  90
_cell_angle_beta   90
_cell_angle_gamma  90
_cell_formula_units_Z  4
_symmetry_space_group_name_H-M  'Special'
loop_
_symmetry_equiv_pos_as_xyz
'x,y,z'
'-x,-y,-z'
'x+1/2,y,z+1/2'
'-x+1/2,-y,-z+1/2'
loop_
_atom_site_type_symbol
_atom_site_fract_x
_atom_site_fract_y
_atom_site_fract_z
  Ni    .00000000   .00000000   .00000000
  N     .17775862  -.10449789  -.09447906
  N     .17868031   .10879214   .09440177
  H     .17192447  -.11586528  -.18619272
  H     .16923612   .11561903   .18628799
  C     .34116103  -.05192432  -.05502039
  C     .34266366   .04480909   .05671334
  C     .49921254  -.09066591  -.11244254
  C     .50078746   .09066591   .11244254
  H     .49911712  -.16150321  -.19940223
  H     .50088288   .16150321   .19940223
  C     .65733634  -.04480909  -.05671334
  C     .65883897   .05192432   .05502039
  N     .82131969  -.10879214  -.09440177
  N     .82224138   .10449789   .09447906
  H     .83076388  -.11561903  -.18628799
  H     .82807553   .11586528   .18619272
  Ni    .25000000   .50000000   .25000000
  N     .42890868   .41269917   .35394650
  N     .42843059   .59327321   .14959893
  H     .41582640   .27588359   .38410191
  H     .41469001   .72257859   .11010880
  C     .59282118   .44103381   .30025850
  C     .59188659   .56330464   .20010031
  C     .74967149   .37344684   .34601176
  C     .75032851   .62655316   .15398824
  H     .74351979   .26129323   .41280681
  H     .75648021   .73870677   .08719319
  C     .90811341   .43669536   .29989969
  C     .90717882   .55896619   .19974150
  N    1.07156941   .40672679   .35040107
  N    1.07109132   .58730083   .14605350
  H    1.08530999   .27742141   .38989120
  H    1.08417360   .72411641   .11589809
  Li    .34599903   .37158841   .05474089
  Li    .98461023   .33091542   .06789333
