# Supplementary material for: Charge storage mechanisms of a π–d conjugated polymer for advanced alkali-ion battery anodes
Source: Chem Sci. 2022 Jun 29;13(27):8161–70. doi: 10.1039/d2sc03127b (PMC9278342; doi:10.1039/d2sc03127b)
Supplement: SC-013-D2SC03127B-s013 [file SC-013-D2SC03127B-s013.cif]

# BTANi crystLiLi-s optimized by PBE-D3paw600 at orthorhombic cell with fixed paw900 volume
data_nolabel
_cell_length_a      7.78399446
_cell_length_b     10.52678561
_cell_length_c      7.65230469
_cell_angle_alpha   90
_cell_angle_beta    90
_cell_angle_gamma   90
_cell_formula_units_Z  4
_symmetry_space_group_name_H-M  'P1121/n'
loop_
_atom_site_type_symbol
_atom_site_fract_x
_atom_site_fract_y
_atom_site_fract_z
  Ni    .08400489   .37647854   .18911279
  N     .26196622   .28942538   .07065174
  N     .26285426   .47884669   .28040555
  H     .25896648   .20176139   .01258525
  H     .25387173   .51526690   .40403137
  C     .42537525   .32474670   .12521472
  C     .42670458   .42808808   .24475975
  C     .58349455   .26958694   .07450908
  C     .58428528   .47846409   .30248746
  H     .58200624   .18550287  -.00971520
  H     .58431354   .56167993   .38734261
  C     .74169482   .32067423   .13414275
  C     .74160103   .42843814   .24427395
  N     .90595367   .26999969   .10507405
  N     .90541346   .48122253   .27498888
  H     .91091963   .20726996   .00233017
  H     .91563379   .52296845   .39572277
  Li    .39341833   .13691158   .37222135
  Li    .85704722   .14685527   .31310125
