# Supplementary material for: Charge storage mechanisms of a π–d conjugated polymer for advanced alkali-ion battery anodes
Source: Chem Sci. 2022 Jun 29;13(27):8161–70. doi: 10.1039/d2sc03127b (PMC9278342; doi:10.1039/d2sc03127b)
Supplement: SC-013-D2SC03127B-s014 [file SC-013-D2SC03127B-s014.cif]

# BTANi crystLiLi-wa optimized by PBE-D3paw600 at fixed paw900 volume
data_nolabel
_cell_length_a     7.87413555
_cell_length_b    10.37133983
_cell_length_c     3.77366117
_cell_angle_alpha  90
_cell_angle_beta   90
_cell_angle_gamma  90
_cell_formula_units_Z  2
_symmetry_space_group_name_H-M  'Immm'
loop_
_atom_site_type_symbol
_atom_site_fract_x
_atom_site_fract_y
_atom_site_fract_z
  Ni    .00000000   .00000000   .00000000
  N     .18070414  -.11816698   .00000000
  N     .18070414   .11816698   .00000000
  H     .16874664  -.21585542   .00000000
  H     .16874664   .21585542   .00000000
  C     .34619215  -.06907111   .00000000
  C     .34619215   .06907111   .00000000
  C     .50000000  -.13788478   .00000000
  C     .50000000   .13788478   .00000000
  H     .50000000  -.24297150   .00000000
  H     .50000000   .24297150   .00000000
  C     .65380785  -.06907111   .00000000
  C     .65380785   .06907111   .00000000
  N     .81929586  -.11816698   .00000000
  N     .81929586   .11816698   .00000000
  H     .83125336  -.21585542   .00000000
  H     .83125336   .21585542   .00000000
  Li    .20338155   .00000000   .50000000
  Li    .79661845   .00000000   .50000000
