# Supplementary material for: Charge storage mechanisms of a π–d conjugated polymer for advanced alkali-ion battery anodes
Source: Chem Sci. 2022 Jun 29;13(27):8161–70. doi: 10.1039/d2sc03127b (PMC9278342; doi:10.1039/d2sc03127b)
Supplement: SC-013-D2SC03127B-s015 [file SC-013-D2SC03127B-s015.cif]

# BTANi crystNaNa-h optimized by PBE-D3paw600 at paw900 cell
data_nolabel
_cell_length_a     7.80307276
_cell_length_b     8.24575070
_cell_length_c     6.59826408
_cell_angle_alpha  85.38874872
_cell_angle_beta  127.68234854
_cell_angle_gamma  93.20190545
_cell_formula_units_Z  2
_symmetry_space_group_name_H-M  'P-1'
loop_
_atom_site_type_symbol
_atom_site_fract_x
_atom_site_fract_y
_atom_site_fract_z
  Ni    0           0           0        
  N     .06933146  -.07746598  -.20408449
  N     .28849890   .08384193   .20123009
  H    -.03922831  -.08266399  -.39909153
  H     .37882754   .08577497   .39666298
  C     .27732158  -.03611614  -.12057006
  C     .40770897   .03319537   .12245574
  C     .36916268  -.06184454  -.24514153
  C     .63083732   .06184454   .24514153
  H     .26795844  -.11254201  -.43423833
  H     .73204156   .11254201   .43423833
  C     .59229103  -.03319537  -.12245574
  C     .72267842   .03611614   .12057006
  N     .71150110  -.08384193  -.20123009
  N     .93066854   .07746598   .20408449
  H     .62117246  -.08577497  -.39666298
  H    1.03922831   .08266399   .39909153
  Ni    .50000000   .50000000   .50000000
  N     .76130216   .38428026   .67207682
  N     .59211786   .61342629   .31840849
  H     .77249769   .26229005   .72749989
  H     .55915081   .73519832   .26752024
  C     .88137895   .42837008   .58164506
  C     .80212472   .56980357   .41125921
  C    1.07494124   .35641012   .66226672
  C     .92505876   .64358988   .33773328
  H    1.12623558   .24205071   .78031410
  H     .87376442   .75794929   .21968590
  C    1.19787528   .43019643   .58874079
  C    1.11862105   .57162992   .41835494
  N    1.40788214   .38657371   .68159151
  N    1.23869784   .61571974   .32792318
  H    1.44084919   .26480168   .73247976
  H    1.22750231   .73770995   .27250011
  Na    .48409786   .34473481   .13009051
  Na   1.07341593   .32451043   .15130673
  Na    .51590214   .65526519   .86990949
  Na    .92658407   .67548957   .84869327
