# Supplementary material for: Charge storage mechanisms of a π–d conjugated polymer for advanced alkali-ion battery anodes
Source: Chem Sci. 2022 Jun 29;13(27):8161–70. doi: 10.1039/d2sc03127b (PMC9278342; doi:10.1039/d2sc03127b)
Supplement: SC-013-D2SC03127B-s016 [file SC-013-D2SC03127B-s016.cif]

# BTANi crystNaNa-ho optimized by PBE-D3paw600 at paw900 orhorhombic cell
data_nolabel
_cell_length_a     7.80059698
_cell_length_b     8.27467745
_cell_length_c    10.50528368
_cell_angle_alpha  90
_cell_angle_beta   90
_cell_angle_gamma  90
_cell_formula_units_Z  4
_symmetry_space_group_name_H-M  'Special'
loop_
_symmetry_equiv_pos_as_xyz
'x,y,z'
'-x,-y,-z'
'x+1/2,y,z+1/2'
'-x+1/2,-y,-z+1/2'
loop_
_atom_site_type_symbol
_atom_site_fract_x
_atom_site_fract_y
_atom_site_fract_z
  Ni    .00000000   .00000000   .00000000
  N     .17897915  -.07861802  -.10386496
  N     .17990921   .08358498   .10299207
  H     .17106181  -.08808545  -.20073431
  H     .16973146   .08960092   .20006608
  C     .34150389  -.03592753  -.06160623
  C     .34254644   .03343136   .06232420
  C     .49925785  -.06056716  -.12506192
  C     .50074215   .06056716   .12506192
  H     .49854091  -.11056730  -.22133609
  H     .50145909   .11056730   .22133609
  C     .65745356  -.03343136  -.06232420
  C     .65849611   .03592753   .06160623
  N     .82009079  -.08358498  -.10299207
  N     .82102085   .07861802   .10386496
  H     .83026854  -.08960092  -.20006608
  H     .82893819   .08808545   .20073431
  Ni    .25000000   .50000000   .25000000
  N     .42906514   .39003559   .33440158
  N     .42931993   .60947980   .16120944
  H     .41726540   .26949676   .35744688
  H     .41566264   .73068935   .14249695
  C     .59303894   .43037553   .28885902
  C     .59391163   .56699959   .20624583
  C     .74917314   .36134988   .32867946
  C     .75082686   .63865012   .17132054
  H     .74577693   .25014676   .38546755
  H     .75422307   .74985324   .11453245
  C     .90608837   .43300041   .29375417
  C     .90696106   .56962447   .21114098
  N    1.07068007   .39052020   .33879056
  N    1.07093486   .60996441   .16559842
  H    1.08433736   .26931065   .35750305
  H    1.08273460   .73050324   .14255312
  Na    .42767903   .34286517   .05887522
  Na    .99046845   .32169698   .07125637
