# Supplementary material for: Charge storage mechanisms of a π–d conjugated polymer for advanced alkali-ion battery anodes
Source: Chem Sci. 2022 Jun 29;13(27):8161–70. doi: 10.1039/d2sc03127b (PMC9278342; doi:10.1039/d2sc03127b)
Supplement: SC-013-D2SC03127B-s017 [file SC-013-D2SC03127B-s017.cif]

# BTANi crystNaNa-s optimized by PBE-D3paw600 at orthorhombic cell with fixed paw900 volume
data_nolabel
_cell_length_a     7.80622812
_cell_length_b    10.23867500
_cell_length_c     8.72043211
_cell_angle_alpha  90
_cell_angle_beta   90
_cell_angle_gamma  90
_cell_formula_units_Z  4
_symmetry_space_group_name_H-M  'P1121/n'
loop_
_atom_site_type_symbol
_atom_site_fract_x
_atom_site_fract_y
_atom_site_fract_z
  Ni    .13177997   .35494058   .19202839
  N     .31186535   .27452734   .08229128
  N     .31069000   .43013024   .30585790
  H     .30588166   .19283586   .01428032
  H     .30203409   .50227361   .38614950
  C     .47492617   .30608099   .13412902
  C     .47523330   .40150618   .25325213
  C     .63223378   .25379346   .08259316
  C     .63276348   .45572877   .30259057
  H     .63165091   .17344908  -.00003475
  H     .63313306   .53423844   .38734268
  C     .78942365   .30569886   .13484172
  C     .78978586   .41029198   .24184215
  N     .95248127   .25816341   .10198096
  N     .95375269   .45913229   .27196365
  H     .95475798   .19130881   .01469371
  H     .96396665   .50737339   .37431781
  Na    .37132364   .15339106   .36465974
  Na    .90208241   .13193077   .33490290
