# Supplementary material for: Charge storage mechanisms of a π–d conjugated polymer for advanced alkali-ion battery anodes
Source: Chem Sci. 2022 Jun 29;13(27):8161–70. doi: 10.1039/d2sc03127b (PMC9278342; doi:10.1039/d2sc03127b)
Supplement: SC-013-D2SC03127B-s018 [file SC-013-D2SC03127B-s018.cif]

# BTANi crystNaNa-wa optimized by PBE-D3paw600 at fixed paw900 volume
data_nolabel
_cell_length_a     7.86045827
_cell_length_b    10.37823826
_cell_length_c     4.46203825
_cell_angle_alpha  90
_cell_angle_beta   90
_cell_angle_gamma  90
_cell_formula_units_Z  2
_symmetry_space_group_name_H-M  'Immm'
loop_
_atom_site_type_symbol
_atom_site_fract_x
_atom_site_fract_y
_atom_site_fract_z
  Ni    .00000000   .00000000   .00000000
  N     .17970702  -.11906545   .00000000
  N     .17970702   .11906545   .00000000
  H     .16843923  -.21668221   .00000000
  H     .16843923   .21668221   .00000000
  C     .34485261  -.06901649   .00000000
  C     .34485261   .06901649   .00000000
  C     .50000000  -.13737588   .00000000
  C     .50000000   .13737588   .00000000
  H     .50000000  -.24259123   .00000000
  H     .50000000   .24259123   .00000000
  C     .65514739  -.06901649   .00000000
  C     .65514739   .06901649   .00000000
  N     .82029298  -.11906545   .00000000
  N     .82029298   .11906545   .00000000
  H     .83156077  -.21668221   .00000000
  H     .83156077   .21668221   .00000000
  Na    .21329158   .00000000   .50000000
  Na    .78670842   .00000000   .50000000
