# Supplementary material for: Charge storage mechanisms of a π–d conjugated polymer for advanced alkali-ion battery anodes
Source: Chem Sci. 2022 Jun 29;13(27):8161–70. doi: 10.1039/d2sc03127b (PMC9278342; doi:10.1039/d2sc03127b)
Supplement: SC-013-D2SC03127B-s019 [file SC-013-D2SC03127B-s019.cif]

# BTANi cryst-pa optimized by PBE-D3paw600
data_nolabel
_cell_length_a     7.67693776
_cell_length_b    13.03449384
_cell_length_c     6.95295331
_cell_angle_alpha  90
_cell_angle_beta   90
_cell_angle_gamma  90
_cell_formula_units_Z  4
_symmetry_space_group_name_H-M  'Fmmm'
loop_
_atom_site_type_symbol
_atom_site_fract_x
_atom_site_fract_y
_atom_site_fract_z
  Ni    0           0           0        
  N     .18070732  -.09372938   0
  N     .18070732   .09372938   0
  H     .16887463  -.17154191   0
  H     .16887463   .17154191   0
  C     .34289178  -.05675479   0
  C     .34289178   .05675479   0
  C     .5         -.11112131   0
  C     .5          .11112131   0
  H     .5         -.19484147   0
  H     .5          .19484147   0
  C     .65710822  -.05675479   0
  C     .65710822   .05675479   0
  N     .81929268  -.09372938   0
  N     .81929268   .09372938   0
  H     .83112537  -.17154191   0
  H     .83112537   .17154191   0
