# Supplementary material for: Charge storage mechanisms of a π–d conjugated polymer for advanced alkali-ion battery anodes
Source: Chem Sci. 2022 Jun 29;13(27):8161–70. doi: 10.1039/d2sc03127b (PMC9278342; doi:10.1039/d2sc03127b)
Supplement: SC-013-D2SC03127B-s020 [file SC-013-D2SC03127B-s020.cif]

# BTANi cryst-pb optimized by PBE-D3paw600
data_nolabel
_cell_length_a     7.66589101
_cell_length_b     7.01310751
_cell_length_c     6.95237613
_cell_angle_alpha  90
_cell_angle_beta   90
_cell_angle_gamma  90
_cell_formula_units_Z  2
_symmetry_space_group_name_H-M  'Bmmm'
loop_
_atom_site_type_symbol
_atom_site_fract_x
_atom_site_fract_y
_atom_site_fract_z
  Ni    .00000000   .00000000   .00000000
  N     .18025794  -.17448595   .00000000
  N     .18025794   .17448595   .00000000
  H     .16841751  -.31926771   .00000000
  H     .16841751   .31926771   .00000000
  C     .34257045  -.10545593   .00000000
  C     .34257045   .10545593   .00000000
  C     .50000000  -.20623080   .00000000
  C     .50000000   .20623080   .00000000
  H     .50000000  -.36158276   .00000000
  H     .50000000   .36158276   .00000000
  C     .65742955  -.10545593   .00000000
  C     .65742955   .10545593   .00000000
  N     .81974206  -.17448595   .00000000
  N     .81974206   .17448595   .00000000
  H     .83158249  -.31926771   .00000000
  H     .83158249   .31926771   .00000000
