# Supplementary material for: Charge storage mechanisms of a π–d conjugated polymer for advanced alkali-ion battery anodes
Source: Chem Sci. 2022 Jun 29;13(27):8161–70. doi: 10.1039/d2sc03127b (PMC9278342; doi:10.1039/d2sc03127b)
Supplement: SC-013-D2SC03127B-s021 [file SC-013-D2SC03127B-s021.cif]

# BTANi cryst-wa optimized by PBE-D3paw600
data_nolabel
_cell_length_a     7.66810645
_cell_length_b    10.04422829
_cell_length_c     3.99710626
_cell_angle_alpha  90
_cell_angle_beta   90
_cell_angle_gamma  90
_cell_formula_units_Z  2
_symmetry_space_group_name_H-M  'Immm'
loop_
_atom_site_type_symbol
_atom_site_fract_x
_atom_site_fract_y
_atom_site_fract_z
  Ni    .00000000   .00000000   .00000000
  N     .18027125  -.12201605   .00000000
  N     .18027125   .12201605   .00000000
  H     .16692473  -.22315075   .00000000
  H     .16692473   .22315075   .00000000
  C     .34264641  -.07354145   .00000000
  C     .34264641   .07354145   .00000000
  C     .50000000  -.14478609   .00000000
  C     .50000000   .14478609   .00000000
  H     .50000000  -.25333724   .00000000
  H     .50000000   .25333724   .00000000
  C     .65735359  -.07354145   .00000000
  C     .65735359   .07354145   .00000000
  N     .81972875  -.12201605   .00000000
  N     .81972875   .12201605   .00000000
  H     .83307527  -.22315075   .00000000
  H     .83307527   .22315075   .00000000
