# Supplementary material for: Charge storage mechanisms of a π–d conjugated polymer for advanced alkali-ion battery anodes
Source: Chem Sci. 2022 Jun 29;13(27):8161–70. doi: 10.1039/d2sc03127b (PMC9278342; doi:10.1039/d2sc03127b)
Supplement: SC-013-D2SC03127B-s022 [file SC-013-D2SC03127B-s022.cif]

# BTANi cryst-wb optimized by PBE-D3paw600
data_nolabel
_cell_length_a     7.65078257
_cell_length_b    10.35049740
_cell_length_c     4.35179461
_cell_angle_alpha  90
_cell_angle_beta   90
_cell_angle_gamma  90
_cell_formula_units_Z  2
_symmetry_space_group_name_H-M  'Ammm'
loop_
_atom_site_type_symbol
_atom_site_fract_x
_atom_site_fract_y
_atom_site_fract_z
  Ni    .00000000   .00000000   .00000000
  N     .17957984  -.11919276   .00000000
  N     .17957984   .11919276   .00000000
  H     .16845352  -.21756581   .00000000
  H     .16845352   .21756581   .00000000
  C     .34227692  -.07111922   .00000000
  C     .34227692   .07111922   .00000000
  C     .50000000  -.13933648   .00000000
  C     .50000000   .13933648   .00000000
  H     .50000000  -.24429544   .00000000
  H     .50000000   .24429544   .00000000
  C     .65772308  -.07111922   .00000000
  C     .65772308   .07111922   .00000000
  N     .82042016  -.11919276   .00000000
  N     .82042016   .11919276   .00000000
  H     .83154648  -.21756581   .00000000
  H     .83154648   .21756581   .00000000
