# Supplementary material for: Charge storage mechanisms of a π–d conjugated polymer for advanced alkali-ion battery anodes
Source: Chem Sci. 2022 Jun 29;13(27):8161–70. doi: 10.1039/d2sc03127b (PMC9278342; doi:10.1039/d2sc03127b)
Supplement: SC-013-D2SC03127B-s023 [file SC-013-D2SC03127B-s023.ini]

fopts:=proc(J::table,jt::string:="",$)
if   (J["c"]="cryst-pa"    ) then 'kgrid'=`if`(jt="dos",["G",17,17,17],["G",8,8,8])
elif (J["c"]="cryst-pb"    ) then 'kgrid'=`if`(jt="dos",["G",12,12,12],["G",4,4,4])
elif (J["c"][..11]="crystLiLi-w" or
      J["c"][..11]="crystNaNa-w" or
      J["c"][..9]="crystKK-w" or
      J["c"][..7]="cryst-w") then 'kgrid'=`if`(jt="dos",["G",12, 9,23],["G",4,3,7])
elif (J["c"][..12]="crystLiLi-ho" or
      J["c"][..12]="crystNaNa-ho" or
      J["c"][..10]="crystKK-ho" or
      J["c"][..8]="cryst-ho") then 'kgrid'=`if`(jt="dos",["G",12,12, 8],["G",4,4,3])
elif (J["c"][..11]="crystLiLi-h" or
      J["c"][..11]="crystNaNa-h" or
      J["c"][..9]="crystKK-h" or
      J["c"][..7]="cryst-h") then 'kgrid'=`if`(jt="dos",["G",12,12,16],["G",4,4,6])
elif (J["c"][..11]="crystLiLi-s" or
      J["c"][..11]="crystNaNa-s" or
      J["c"][..9]="crystKK-s" or
      J["c"][..7]="cryst-s") then 'kgrid'=`if`(jt="dos",["G",12,8,8],["G",4,3,3])
elif (J["c"][..5]="cryst"  ) then 'kgrid'=`if`(jt="dos",["G",12, 6, 6],["G",4,2,2])
elif (J["c"][..11]="stackLiLi-p" or
      J["c"][..11]="stackNaNa-p" or
      J["c"][..9]="stackKK-p" or
      J["c"][..7]="stack-p") then 'kgrid'=`if`(jt="dos",["G",12, 1,18],["G",4,1,8]),'offset'=[[0, 0],[0,16],[0, 0]]
elif (J["c"][..11]="stackLiLi-w" or
      J["c"][..11]="stackNaNa-w" or
      J["c"][..9]="stackKK-w" or
      J["c"][..7]="stack-w") then 'kgrid'=`if`(jt="dos",["G",12, 1,12],["G",4,1,4]),'offset'=[[0, 0],[0,16],[0, 0]]
elif (J["c"][..5]="stack"  ) then 'kgrid'=`if`(jt="dos",["G",12, 1,12],["G",4,1,4]),'offset'=[[0, 0],[0,16],[0, 0]]
elif (J["c"][..5]="polym"  ) then 'kgrid'=`if`(jt="dos",["G",12, 1, 1],["G",4,1,1]),'offset'=[[0, 0],[0,16],[0,16]]
elif (J["c"]="molec"       ) then 'kgrid'=0                                        ,'offset'=[[0,26],[0,16],[0,16]]
end
end:
